# Supplementary material for: Performance of Clinical and Biochemical Parameters in Identifying Renal Histopathology and Predictors of One-Year Renal Outcome in Lupus Nephritis—A Single Centre Study from India
Source: Diagnostics (Basel). 2022 Dec 14;12(12):3163. doi: 10.3390/diagnostics12123163 (PMC9777017; doi:10.3390/diagnostics12123163)
Supplement: Supplementary file 1 [file diagnostics-12-03163-s001.zip]

Archive with 1 entries (1 files):
- diagnostics-1962128-supplementary.pdf
